# Supplementary material for: Accelerated Discovery of the Polymer Blends for Cartilage Repair through Data-Mining Tools and Machine-Learning Algorithm
Source: Polymers (Basel). 2022 Apr 28;14(9):1802. doi: 10.3390/polym14091802 (PMC9104973; doi:10.3390/polym14091802)
Supplement: Supplementary file 1 [file polymers-14-01802-s001.zip]

Archive with 1 entries (1 files):
- polymers-1672795-supplementary.pdf
